# Supplementary material for: Transcriptomics Analysis of the Toxicological Impact of Enrofloxacin in an Aquatic Environment on the Chinese Mitten Crab (Eriocheir sinensis)
Source: Int J Environ Res Public Health. 2023 Jan 19;20(3):1836. doi: 10.3390/ijerph20031836 (PMC9915228; doi:10.3390/ijerph20031836)
Supplement: Supplementary file 1 [file ijerph-20-01836-s001.zip]

Archive with 1 entries (1 files):
- ijerph-2010625-supplementary.pdf
